# Supplementary material for: Pangenomic analysis identifies correlations between Akkermansia species and subspecies and human health outcomes
Source: Microbiome Res Rep. 2024 Jun 11;3(3):33. doi: 10.20517/mrr.2024.09 (PMC11480726; doi:10.20517/mrr.2024.09)
Supplement: Supplementary file 1 [file mrr-3-3-33-SupplementaryMaterials.zip]

Archive with 3 entries (2 files):
- mrr3009-SupplementaryMaterials/
- mrr3009-SupplementaryMaterials/Supplementary Figures.pdf
- mrr3009-SupplementaryMaterials/Supplementary Tables.xlsx
