# Supplementary material for: Pangenomic analysis identifies correlations between Akkermansia species and subspecies and human health outcomes
Source: Microbiome Res Rep. 2024 Jun 11;3(3):33. doi: 10.20517/mrr.2024.09 (PMC11480726; doi:10.20517/mrr.2024.09)
Supplement: Supplementary file 1 [file mrr-3-3-33-SupplementaryMaterials.zip › mrr3009-SupplementaryMaterials/Supplementary Tables.xlsx]

## Sheet: Table 1 - Genome information
Strain	Published Phylogroup	Paper	NCBI RefSeq Assembly	Assembly Level	Genome Size	Source	Pangenome Guo Phylogroup	Proposed Species Classification
AE01SA01	n/a	This Study (PALS)			3153373	human	AmVI	A. durhamii
AE09SA01	n/a	This Study (PALS)			3209024	human	AmIV	A. biwaensis
AE10SA01	n/a	This Study (PALS)			3221784	human	AmIV	A. biwaensis
AE51RA01	n/a	This Study (PALS)			3227286	human	AmIV	A. biwaensis
AK32	n/a	Kim 2021	GCF_014170075.1	Complete	3004919	human	AmIb	A. muciniphila AmIb
akk_139	n/a	Zhai 2019	GCF_004319565.1	Complete	2801917	mouse	AmIa	A. muciniphila AmIa
Akk0096	AmIa	Becken 2021	GCF_018847935.1	Complete	2755047	human	AmIa	A. muciniphila AmIa
Akk0196	AmIV	Becken 2021	GCF_018847895.1	Complete	3212887	human	AmIV	A. biwaensis
Akk0200	AmIa	Becken 2021	GCF_018847795.1	Complete	2663997	human	AmIa	A. muciniphila AmIa
Akk0490	AmIV	Becken 2021	GCF_018847755.1	Complete	3208715	human	AmIV	A. biwaensis
Akk0496a	AmIV	Becken 2021	GCF_018847695.1	Complete	3174614	human	AmIV	A. biwaensis
Akk0496b	AmIV	Becken 2021	GCF_018847615.1	Complete	3208743	human	AmIV	A. biwaensis
Akk0500a	AmIa	Becken 2021	GCF_018847575.1	Complete	2724325	human	AmIa	A. muciniphila AmIa
Akk0500b	AmIb	Becken 2021	GCF_018847595.1	Complete	2788976	human	AmIb	A. muciniphila AmIb
Akk0580	AmII	Becken 2021	GCF_018847555.1	Complete	3083850	human	AmII	A. massiliensis
Akk0880	AmIb	Becken 2021	GCF_018847535.1	Complete	2965460	human	AmIb	A. muciniphila AmIb
Akk1370	AmIb	Becken 2021	GCF_018847495.1	Complete	2803677	human	AmIb	A. muciniphila AmIb
Akk13715	AmIb	Becken 2021	GCF_018847515.1	Complete	2803664	human	AmIb	A. muciniphila AmIb
Akk1376	AmIb	Becken 2021	GCF_018847475.1	Complete	2803683	human	AmIb	A. muciniphila AmIb
Akk14115	AmIV	Becken 2021	GCF_018779745.1	Contig	3294201	human	AmIV	A. biwaensis
Akk14745	AmIb	Becken 2021	GCF_018847455.1	Complete	2798160	human	AmIb	A. muciniphila AmIb
Akk1476	AmII	Becken 2021	GCF_018847415.1	Complete	3119572	human	AmII	A. massiliensis
Akk1570	AmIb	Becken 2021	GCF_018847395.1	Complete	2965470	human	AmIb	A. muciniphila AmIb
Akk1573	AmII	Becken 2021	GCF_018847375.1	Complete	3049079	human	AmII	A. massiliensis
Akk1576	AmIb	Becken 2021	GCF_018847355.1	Complete	2977681	human	AmIb	A. muciniphila AmIb
Akk1610	AmIb	Becken 2021	GCF_018847335.1	Complete	3002694	human	AmIb	A. muciniphila AmIb
Akk16115	AmIb	Becken 2021	GCF_018847315.1	Complete	3002684	human	AmIb	A. muciniphila AmIb
Akk1613	AmIb	Becken 2021	GCF_018847295.1	Complete	2990835	human	AmIb	A. muciniphila AmIb
Akk16145	AmIb	Becken 2021	GCF_018847275.1	Complete	3002718	human	AmIb	A. muciniphila AmIb
Akk1616	AmIb	Becken 2021	GCF_018847255.1	Complete	3002740	human	AmIb	A. muciniphila AmIb
Akk1683	AmIb	Becken 2021	GCF_018779765.1	Contig	3027226	human	AmIb	A. muciniphila AmIb
Akk1713	AmIa	Becken 2021	GCF_018847235.1	Complete	2724304	human	AmIa	A. muciniphila AmIa
Akk1756	AmIb	Becken 2021	GCF_018847215.1	Complete	2942163	human	AmIb	A. muciniphila AmIb
Akk1826d	AmIV	Becken 2021	GCF_018779705.1	Contig	3242065	human	AmIV	A. biwaensis
Akk1863	AmII	Becken 2021	GCF_018847195.1	Complete	3309705	human	AmII	A. massiliensis
Akk18645	AmII	Becken 2021	GCF_018779715.1	Contig	3401668	human	AmII	A. massiliensis
Akk1990	AmIb	Becken 2021	GCF_018847175.1	Complete	2803293	human	AmIb	A. muciniphila AmIb
Akk2000	AmII	Becken 2021	GCF_018847135.1	Complete	3119604	human	AmII	A. massiliensis
Akk2030	AmIb	Becken 2021	GCF_018847155.1	Complete	2803334	human	AmIb	A. muciniphila AmIb
Akk2090	AmIb	Becken 2021	GCF_018847115.1	Complete	2803336	human	AmIb	A. muciniphila AmIb
Akk2190	AmII	Becken 2021	GCF_018847095.1	Complete	3119586	human	AmII	A. massiliensis
Akk2196	AmII	Becken 2021	GCF_018847075.1	Complete	3119569	human	AmII	A. massiliensis
Akk2633	AmIV	Becken 2021	GCF_018779665.1	Contig	3293683	human	AmIV	A. biwaensis
Akk2650	AmIb	Becken 2021	GCF_018779675.1	Contig	2834171	human	AmIb	A. muciniphila AmIb
Akk2670	AmIa	Becken 2021	GCF_018847055.1	Complete	2761419	human	AmIa	A. muciniphila AmIa
Akk2680	AmII	Becken 2021	GCF_018847035.1	Complete	3125827	human	AmII	A. massiliensis
Akk2750	AmIV	Becken 2021	GCF_018847015.1	Complete	3174619	human	AmIV	A. biwaensis
AkkB40	AmII	Becken 2021	GCF_018846995.1	Complete	3163055	human	AmII	A. massiliensis
AM06	n/a	Hou 2023	GCF_028994115.1	Complete	2664112	human	AmIa	A. muciniphila AmIa
AMUC	n/a	Perraudeau 2020	GCF_018140615.1	Complete	2664064		AmIa	A. muciniphila AmIa
An78	n/a	Medvekcy 2018	GCF_002161325.1	Contig	2736972	chicken	AmIa	A. muciniphila AmIa
ATCC_BAA2869	n/a	n/a	https://www.atcc.org/products/baa-2869	Complete	2921283	squirrel
ATCC_BAA835	AmIa	Derrien 2004	GCF_000020225.1	Complete	2664102	human	AmIa	A. muciniphila AmIa
BIOML-A1	n/a	Poyet 2019	GCF_008423455.1	Scaffold	2756409	human	AmIb	A. muciniphila AmIb
BIOML-A11	n/a	Poyet 2019	GCF_008423275.1	Scaffold	2782022	human	AmIb	A. muciniphila AmIb
BIOML-A13	n/a	Poyet 2019	GCF_008423265.1	Scaffold	2881414	human	AmIb	A. muciniphila AmIb
BIOML-A14	n/a	Poyet 2019	GCF_008423245.1	Scaffold	2876208	human	AmIb	A. muciniphila AmIb
BIOML-A15	n/a	Poyet 2019	GCF_008423215.1	Scaffold	2783632	human	AmIb	A. muciniphila AmIb
BIOML-A16	n/a	Poyet 2019	GCF_008423185.1	Scaffold	2774410	human	AmIb	A. muciniphila AmIb
BIOML-A17	n/a	Poyet 2019	GCF_008423165.1	Scaffold	3050314	human	AmIb	A. muciniphila AmIb
BIOML-A18	n/a	Poyet 2019	GCF_008423175.1	Scaffold	3158556	human	AmIb	A. muciniphila AmIb
BIOML-A19	n/a	Poyet 2019	GCF_008423135.1	Scaffold	2761382	human	AmIb	A. muciniphila AmIb
BIOML-A2	n/a	Poyet 2019	GCF_008423445.1	Scaffold	2759345	human	AmIb	A. muciniphila AmIb
BIOML-A20	n/a	Poyet 2019	GCF_008423115.1	Scaffold	2751615	human	AmIb	A. muciniphila AmIb
BIOML-A21	n/a	Poyet 2019	GCF_008423085.1	Scaffold	3111566	human	AmIb	A. muciniphila AmIb
BIOML-A22	n/a	Poyet 2019	GCF_008423095.1	Scaffold	2751854	human	AmIb	A. muciniphila AmIb
BIOML-A23	n/a	Poyet 2019	GCF_008423065.1	Scaffold	2752368	human	AmIb	A. muciniphila AmIb
BIOML-A24	n/a	Poyet 2019	GCF_008423015.1	Scaffold	2752383	human	AmIb	A. muciniphila AmIb
BIOML-A25	n/a	Poyet 2019	GCF_008423035.1	Scaffold	2778410	human	AmIb	A. muciniphila AmIb
BIOML-A26	n/a	Poyet 2019	GCF_008422985.1	Scaffold	2752058	human	AmIb	A. muciniphila AmIb
BIOML-A27	n/a	Poyet 2019	GCF_008422965.1	Contig	2751903	human	AmIb	A. muciniphila AmIb
BIOML-A28	n/a	Poyet 2019	GCF_008422995.1	Scaffold	2775895	human	AmIb	A. muciniphila AmIb
BIOML-A29	n/a	Poyet 2019	GCF_008422925.1	Scaffold	2751571	human	AmIb	A. muciniphila AmIb
BIOML-A3	n/a	Poyet 2019	GCF_008423385.1	Scaffold	2761541	human	AmIb	A. muciniphila AmIb
BIOML-A30	n/a	Poyet 2019	GCF_008422875.1	Scaffold	2752525	human	AmIb	A. muciniphila AmIb
BIOML-A31	n/a	Poyet 2019	GCF_008422895.1	Scaffold	2752621	human	AmIb	A. muciniphila AmIb
BIOML-A32	n/a	Poyet 2019	GCF_008422865.1	Scaffold	2752868	human	AmIb	A. muciniphila AmIb
BIOML-A33	n/a	Poyet 2019	GCF_008422885.1	Scaffold	2905849	human	AmIb	A. muciniphila AmIb
BIOML-A34	n/a	Poyet 2019	GCF_008422805.1	Scaffold	2752298	human	AmIb	A. muciniphila AmIb
BIOML-A35	n/a	Poyet 2019	GCF_008422795.1	Scaffold	2752587	human	AmIb	A. muciniphila AmIb
BIOML-A36	n/a	Poyet 2019	GCF_008422765.1	Scaffold	2753750	human	AmIb	A. muciniphila AmIb
BIOML-A37	n/a	Poyet 2019	GCF_008422775.1	Scaffold	2753150	human	AmIb	A. muciniphila AmIb
BIOML-A38	n/a	Poyet 2019	GCF_008422815.1	Scaffold	2752334	human	AmIb	A. muciniphila AmIb
BIOML-A39	n/a	Poyet 2019	GCF_008422685.1	Scaffold	2755956	human	AmIb	A. muciniphila AmIb
BIOML-A4	n/a	Poyet 2019	GCF_008423375.1	Scaffold	2935244	human	AmIb	A. muciniphila AmIb
BIOML-A40	n/a	Poyet 2019	GCF_008422705.1	Scaffold	2789753	human	AmIb	A. muciniphila AmIb
BIOML-A41	n/a	Poyet 2019	GCF_008422695.1	Scaffold	2752380	human	AmIb	A. muciniphila AmIb
BIOML-A42	n/a	Poyet 2019	GCF_008422715.1	Scaffold	2752203	human	AmIb	A. muciniphila AmIb
BIOML-A43	n/a	Poyet 2019	GCF_008422665.1	Scaffold	2752176	human	AmIb	A. muciniphila AmIb
BIOML-A44	n/a	Poyet 2019	GCF_008422635.1	Scaffold	2751304	human	AmIb	A. muciniphila AmIb
BIOML-A45	n/a	Poyet 2019	GCF_008422615.1	Scaffold	2751592	human	AmIb	A. muciniphila AmIb
BIOML-A5	n/a	Poyet 2019	GCF_008423405.1	Scaffold	2756657	human	AmIb	A. muciniphila AmIb
BIOML-A6	n/a	Poyet 2019	GCF_008423365.1	Scaffold	2763018	human	AmIb	A. muciniphila AmIb
BIOML-A7	n/a	Poyet 2019	GCF_008423335.1	Scaffold	2753636	human	AmIb	A. muciniphila AmIb
BIOML-A8	n/a	Poyet 2019	GCF_008423325.1	Scaffold	2755967	human	AmIb	A. muciniphila AmIb
BIOML-A9	n/a	Poyet 2019	GCF_008423295.1	Scaffold	2979066	human	AmIb	A. muciniphila AmIb
BSH01	AmII	Guo 2017	GCF_002885135.1	Scaffold	2660161	human	AmII	A. massiliensis
BSH05	AmII	Guo 2017	GCF_002885105.1	Scaffold	2696413	human	AmII	A. massiliensis
BSM09	AmI	Guo 2017	GCF_002885475.1	Scaffold	2645537	mouse	AmIa	A. muciniphila AmIa
Chimpanzee_1	n/a	Geerlings 2021	GCF_900184845.1	Scaffold	2615504	chimpanzee	AmIa	A. muciniphila AmIa
Chimpanzee_2_1	n/a	Geerlings 2021	GCF_900184865.1	Scaffold	2927557	chimpanzee	AmV	A. ignis
Chimpanzee_2_2	n/a	Geerlings 2021	GCF_900184975.1	Scaffold	2939699	chimpanzee	AmIb	A. muciniphila AmIb
CSUN-12	AmI	Kirmiz 2020	GCF_018709815.1	Contig	2804817	human	AmIb	A. muciniphila AmIb
CSUN-17	AmII	Kirmiz 2020	GCF_018709805.1	Contig	2999146	human	AmII	A. massiliensis
CSUN-19	AmIV	Luna 2022	GCF_018709825.1	Contig	3149099	human	AmIV	A. biwaensis
CSUN-33	AmI	Kirmiz 2020	GCF_018709785.1	Contig	2833117	human	AmIb	A. muciniphila AmIb
CSUN-34	AmII	Kirmiz 2020	GCF_018709765.1	Contig	3024039	human	AmII	A. massiliensis
CSUN-37	AmIV	Luna 2022	GCF_018709725.1	Contig	3146630	human	AmIV	A. biwaensis
CSUN-50	AmII	Luna 2022	GCF_018709675.1	Contig	3005559	human	AmII	A. massiliensis
CSUN-56	AmIII	Luna 2022	GCF_018709685.1	Contig	2860685	human
CSUN-58	AmII	Luna 2022	GCF_018709735.1	Contig	3087515	human	AmII	A. massiliensis
CSUN-59	AmI	Luna 2022	GCF_018709665.1	Contig	2942175	human	AmIb	A. muciniphila AmIb
CSUN-7	AmI	Kirmiz 2020	GCF_018709865.1	Contig	2870350	human	AmIa	A. muciniphila AmIa
Duke_Pig	n/a	This Study	This Study		3083850	pig	AmII	A. massiliensis
EB-AMDK-1	n/a	Kim 2022	GCF_003716915.1	Complete	2772237	human	AmIb	A. muciniphila AmIb
EB-AMDK-10	n/a	Kim 2022	GCF_004015005.1	Complete	2763834	human	AmIb	A. muciniphila AmIb
EB-AMDK-11	n/a	Kim 2022	GCF_004015025.1	Complete	2764311	human	AmIb	A. muciniphila AmIb
EB-AMDK-12	n/a	Kim 2022	GCF_004015045.1	Complete	2764297	human	AmIb	A. muciniphila AmIb
EB-AMDK-13	n/a	Kim 2022	GCF_004015285.1	Complete	2763965	human	AmIb	A. muciniphila AmIb
EB-AMDK-14	n/a	Kim 2022	GCF_004015065.1	Complete	2764188	human	AmIb	A. muciniphila AmIb
EB-AMDK-15	n/a	Kim 2022	GCF_004015305.1	Complete	2770098	human	AmIb	A. muciniphila AmIb
EB-AMDK-16	n/a	Kim 2022	GCF_004015205.1	Complete	2770073	human	AmIb	A. muciniphila AmIb
EB-AMDK-17	n/a	Kim 2022	GCF_004015225.1	Complete	2770146	human	AmIb	A. muciniphila AmIb
EB-AMDK-18	n/a	Kim 2022	GCF_004015085.1	Complete	2770124	human	AmIb	A. muciniphila AmIb
EB-AMDK-19	n/a	Kim 2022	GCF_004015105.1	Complete	2724248	human	AmIb	A. muciniphila AmIb
EB-AMDK-2	n/a	Kim 2022	GCF_003716975.1	Complete	2764211	human	AmIb	A. muciniphila AmIb
EB-AMDK-20	n/a	Kim 2022	GCF_004015325.1	Complete	2724186	human	AmIb	A. muciniphila AmIb
EB-AMDK-21	n/a	Kim 2022	GCF_004015345.1	Complete	2724154	human	AmIb	A. muciniphila AmIb
EB-AMDK-22	n/a	Kim 2022	GCF_004015125.1	Complete	2724161	human	AmIb	A. muciniphila AmIb
EB-AMDK-23	n/a	Kim 2022	GCF_010229495.1	Complete	2782478	human	AmIa	A. muciniphila AmIa
EB-AMDK-24	n/a	Kim 2022	GCF_010229695.1	Complete	2782314	human	AmIa	A. muciniphila AmIa
EB-AMDK-25	n/a	Kim 2022	GCF_010229955.1	Complete	2782334	human	AmIa	A. muciniphila AmIa
EB-AMDK-26	n/a	Kim 2022	GCF_010230155.1	Complete	2803530	human	AmIa	A. muciniphila AmIa
EB-AMDK-27	n/a	Kim 2022	GCF_010223015.1	Complete	2734231	human	AmIb	A. muciniphila AmIb
EB-AMDK-28	n/a	Kim 2022	GCF_010223075.1	Complete	2734254	human	AmIb	A. muciniphila AmIb
EB-AMDK-29	n/a	Kim 2022	GCF_010223095.1	Complete	2888371	human	AmIa	A. muciniphila AmIa
EB-AMDK-3	n/a	Kim 2022	GCF_003716935.1	Complete	2663833	human	AmIa	A. muciniphila AmIa
EB-AMDK-30	n/a	Kim 2022	GCF_010223115.1	Complete	2888305	human	AmIa	A. muciniphila AmIa
EB-AMDK-31	n/a	Kim 2022	GCF_010223135.1	Complete	2836174	human	AmIb	A. muciniphila AmIb
EB-AMDK-33	n/a	Kim 2022	GCF_010223155.1	Complete	2724254	human	AmIb	A. muciniphila AmIb
EB-AMDK-34	n/a	Kim 2022	GCF_010223175.1	Complete	2724277	human	AmIb	A. muciniphila AmIb
EB-AMDK-35	n/a	Kim 2022	GCF_010223255.1	Complete	2724313	human	AmIb	A. muciniphila AmIb
EB-AMDK-36	n/a	Kim 2022	GCF_010223195.1	Complete	2724300	human	AmIb	A. muciniphila AmIb
EB-AMDK-37	n/a	Kim 2022	GCF_010223405.1	Complete	2836880	human	AmIb	A. muciniphila AmIb
EB-AMDK-38	n/a	Kim 2022	GCF_010223575.1	Complete	2836855	human	AmIb	A. muciniphila AmIb
EB-AMDK-39	n/a	Kim 2022	GCF_010231335.1	Complete	3156561	human	AmII	A. massiliensis
EB-AMDK-4	n/a	Kim 2022	GCF_003716955.1	Complete	2664010	human	AmIa	A. muciniphila AmIa
EB-AMDK-40	n/a	Kim 2022	GCF_010230375.1	Complete	3156483	human	AmII	A. massiliensis
EB-AMDK-41	n/a	Kim 2022	GCF_018336995.1	Complete	3156416	human	AmII	A. massiliensis
EB-AMDK-46	n/a	Kim 2022	GCF_010230515.1	Complete	2844782	human	AmIa	A. muciniphila AmIa
EB-AMDK-47	n/a	Kim 2022	GCF_010230725.1	Complete	2844797	human	AmIa	A. muciniphila AmIa
EB-AMDK-48	n/a	Kim 2022	GCF_010230935.1	Complete	2844777	human	AmIa	A. muciniphila AmIa
EB-AMDK-49	n/a	Kim 2022	GCF_010231195.1	Complete	2844808	human	AmIa	A. muciniphila AmIa
EB-AMDK-5	n/a	Kim 2022	GCF_010229055.1	Complete	2736695	human	AmIb	A. muciniphila AmIb
EB-AMDK-6	n/a	Kim 2022	GCF_010229315.1	Complete	2810249	human	AmIb	A. muciniphila AmIb
EB-AMDK-7	n/a	Kim 2022	GCF_004015245.1	Complete	2799431	human	AmIa	A. muciniphila AmIa
EB-AMDK-8	n/a	Kim 2022	GCF_004015265.1	Complete	2824041	human	AmIb	A. muciniphila AmIb
Elephant	n/a	Geerlings 2021	GCF_900185045.1	Scaffold	2674166	elephant	AmIa	A. muciniphila AmIa
GP01	AmI	Guo 2017	GCF_002885265.1	Contig	2762447	human	AmIb	A. muciniphila AmIb
GP02	AmI	Guo 2017	GCF_002885465.1	Scaffold	2679142	human	AmIa	A. muciniphila AmIa
GP03	AmI	Guo 2017	GCF_002885255.1	Scaffold	2824426	human	AmIb	A. muciniphila AmIb
GP04	AmI	Guo 2017	GCF_002885655.1	Contig	2838669	human	AmIb	A. muciniphila AmIb
GP05	AmI	Guo 2017	GCF_002885625.1	Contig	2787215	human	AmIb	A. muciniphila AmIb
GP06	AmI	Guo 2017	GCF_002885615.1	Contig	2770401	human	AmIb	A. muciniphila AmIb
GP07	AmII	Guo 2017	GCF_002885095.1	Contig	3096868	human	AmII	A. massiliensis
GP08	AmII	Guo 2017	GCF_002885075.1	Contig	3102828	mouse	AmII	A. massiliensis
GP09	AmI	Guo 2017	GCF_002885715.1	Contig	2677689	human	AmIa	A. muciniphila AmIa
GP10	AmII	Guo 2017	GCF_002885555.1	Scaffold	3202443	mouse	AmII	A. massiliensis
GP11	AmII	Guo 2017	GCF_002885055.1	Contig	3174465	human	AmII	A. massiliensis
GP12	AmII	Guo 2017	GCF_002885015.1	Scaffold	3113875	human	AmII	A. massiliensis
GP13	AmI	Guo 2017	GCF_002885455.1	Contig	2679854	mouse	AmIa	A. muciniphila AmIa
GP14	AmIa	Guo 2017	GCF_002885425.1	Scaffold	2708328	human	AmIa	A. muciniphila AmIa
GP15	AmII	Guo 2017	GCF_002885025.1	Contig	3167448	human	AmII	A. massiliensis
GP16	AmI	Guo 2017	GCF_002885415.1	Scaffold	2672910	human	AmIa	A. muciniphila AmIa
GP19	AmI	Guo 2017	GCF_002885395.1	Contig	2790954	mouse	AmIa	A. muciniphila AmIa
GP20	AmI	Guo 2017	GCF_002885375.1	Scaffold	2820827	human	AmIa	A. muciniphila AmIa
GP21	AmI	Guo 2017	GCF_002885235.1	Contig	2843384	human	AmIb	A. muciniphila AmIb
GP22	AmIII	Guo 2017	GCF_002884975.1	Contig	2902150	human	AmIII
GP23	AmI	Guo 2017	GCF_002885355.1	Contig	2859287	human	AmIa	A. muciniphila AmIa
GP24	AmIII	Guo 2017	GCF_002884915.1	Scaffold	3009091	human	AmIII
GP25	AmII	Guo 2017	GCF_002885535.1	Scaffold	3143021	human	AmII	A. massiliensis
GP26	AmI	Guo 2017	GCF_002885335.1	Scaffold	2679074	mouse	AmIa	A. muciniphila AmIa
GP27	AmI	Guo 2017	GCF_002885315.1	Scaffold	2720256	human	AmIa	A. muciniphila AmIa
GP28	AmI	Guo 2017	GCF_002885695.1	Contig	2720086	human	AmIa	A. muciniphila AmIa
GP29	AmI	Guo 2017	GCF_002885215.1	Scaffold	2753166	human	AmIb	A. muciniphila AmIb
GP30	AmII	Guo 2017	GCF_002884995.1	Scaffold	3188864	human	AmII	A. massiliensis
GP35	AmI	Guo 2017	GCF_002885295.1	Scaffold	2861208	human	AmIa	A. muciniphila AmIa
GP36	AmI	Guo 2017	GCF_002885195.1	Contig	2750232	human	AmIb	A. muciniphila AmIb
GP38	AmI	Guo 2017	GCF_002885595.1	Contig	2846238	human	AmIb	A. muciniphila AmIb
GP39	AmI	Guo 2017	GCF_002885575.1	Contig	2883372	human	AmIb	A. muciniphila AmIb
GP40	AmI	Guo 2017	GCF_002885675.1	Contig	2790720	human	AmIa	A. muciniphila AmIa
GP41	AmI	Guo 2017	GCF_002885165.1	Contig	2770301	human	AmIb	A. muciniphila AmIb
GP42	AmII	Guo 2017	GCF_002885515.1	Scaffold	3197742	human	AmII	A. massiliensis
GP43	AmI	Guo 2017	GCF_002885155.1	Scaffold	2795610	human	AmIb	A. muciniphila AmIb
H1	n/a	Ouwerkerk 2022	GCF_024086545.1	Scaffold	2784615	human	AmIb	A. muciniphila AmIb
H2	n/a	Ouwerkerk 2022	GCF_004101765.1	Chromosome	2819944	human	AmIb	A. muciniphila AmIb
H3	n/a	Ouwerkerk 2022	GCF_024086675.1	Scaffold	2669152	human	AmIa	A. muciniphila AmIa
H4	n/a	Ouwerkerk 2022	GCF_024086755.1	Scaffold	2632414	human	AmIa	A. muciniphila AmIa
H5	n/a	Ouwerkerk 2022	GCF_024086775.1	Scaffold	2650124	human	AmIa	A. muciniphila AmIa
H6	n/a	Ouwerkerk 2022	GCF_024086795.1	Scaffold	2701203	human	AmIa	A. muciniphila AmIa
Horse	n/a	Geerlings 2021	GCF_900184855.1	Contig	2774487	horse	AmIa	A. muciniphila AmIa
JCM_30893	n/a	Ogata 2020	GCF_009731575.1	Complete	2878261	human	AmIa	A. muciniphila AmIa
KGMB01988	n/a	Kim 2022	GCF_017570525.1	Complete	2844056	human	AmIb	A. muciniphila AmIb
KGMB01989	n/a	Kim 2022	GCF_017570485.1	Complete	2844036	human	AmIb	A. muciniphila AmIb
KGMB01990	n/a	Kim 2022	GCF_017570505.1	Complete	2844062	human	AmIb	A. muciniphila AmIb
KGMB02009	n/a	Kim 2022	GCF_017570425.1	Complete	2844059	human	AmIb	A. muciniphila AmIb
Marseille_P5162	n/a	Ndongo 2022	GCF_024172975.1	Scaffold	2914731	human	AmIb	A. muciniphila AmIb
Marseille_P6566	n/a	Ndongo 2022	GCF_024172835.1	Scaffold	2789773	human	AmIb	A. muciniphila AmIb
Marseille_P6666	n/a	Ndongo 2022	GCA_023516715.1	Contig	3280190	human	AmII	A. massiliensis
Marseille_P7245	n/a	Ndongo 2022	GCF_023516675.1	Scaffold	2784249	human	AmIb	A. muciniphila AmIb
Marseille_P9184	n/a	Ndongo 2022	GCF_023516695.1	Contig	2803163	human	AmIa	A. muciniphila AmIa
Marseille_P9185	n/a	Ndongo 2022	GCA_024135805.1	Contig	3158536	human	AmII	A. massiliensis
Marseille_P9642	n/a	Ndongo 2022	GCF_023516655.1	Contig	2732039	human	AmIb	A. muciniphila AmIb
Marseille_Q2586	n/a	Ndongo 2022	GCF_023516625.1	Contig	2788766	human	AmIa	A. muciniphila AmIa
MDA-JAX_AM001	n/a	Schwabkey 2022	GCF_026810105.1	Chromosome	2675865	mouse	AmIa	A. muciniphila AmIa
MG2_JASPER	n/a	Geerlings 2021	GCF_900185025.1	Scaffold	2743798	mouse	AmIa	A. muciniphila AmIa
MmAkk2	AmV	Kelly 2023	GCA_030848265.1	Complete	2746868	mouse	AmV	A. ignis
MmAkk3	AmV	Kelly 2023	GCA_030848305.1	Complete	2650075	mouse	AmV	A. ignis
Mouse_1_89	n/a	Geerlings 2021	GCF_900184985.1	Contig	2715564	mouse	AmIa	A. muciniphila AmIa
Mouse_2	AmV	Geerlings 2021	GCF_900184965.1	Scaffold	2859163	mouse	AmV	A. ignis
MOUSE_M89_JASPER	n/a	Geerlings 2021	GCF_900184885.1	Scaffold	2859163	mouse	AmV	A. ignis
NB2A-8-WC	n/a	Spreafico 2023	GCA_023497925.1	Chromosome	2831438	human	AmIb	A. muciniphila AmIb
Pig	n/a	Geerlings 2021	GCF_900185065.1	Contig	2807935	pig	AmIa	A. muciniphila AmIa
RCC_10PD	n/a	This Study (RCC)	This Study		3016228	human	AmIb	A. muciniphila AmIb
RCC_12PD	n/a	This Study (RCC)	This Study		3168262	human	AmVI	A. durhamii
RCC_15CR	n/a	This Study (RCC)	This Study		2772983	human	AmIb	A. muciniphila AmIb
RCC_17CR	n/a	This Study (RCC)	This Study		3090761	human	AmII	A. massiliensis
RCC_19PR	n/a	This Study (RCC)	This Study		3195618	human	AmII	A. massiliensis
RCC_24CR	n/a	This Study (RCC)	This Study		3105178	human	AmII	A. massiliensis
RCC_29PR	n/a	This Study (RCC)	This Study		3081433	human	AmII	A. massiliensis
RCC_7PR	n/a	This Study (RCC)	This Study		2664175	human	AmIa	A. muciniphila AmIa
Reindeer	n/a	Geerlings 2021	GCF_900185005.1	Scaffold	2672402	reindeer	AmIa	A. muciniphila AmIa
Siamang	n/a	Geerlings 2021	GCF_900184905.1	Contig	2652501	siamang	AmIa	A. muciniphila AmIa
YL44	AmIa	Li 2012	GCF_001688765.2	Complete	2745278	mouse	AmIa	A. muciniphila AmIa
Aglycaniphila	A. glycaniphila		GCF_900097105.1	Complete	3074078	python	A. glycaniphila	A. glycaniphila

## Sheet: Table 2 - ANI
Summarized results of Figure 1b: Averaged ANI between phylogroups
	AmIa	AmIb	AmII	AmIII	AmIV	AmV	AmVI
AmIa	99.05
AmIb	97.47	98.72
AmII	87.66	87.74	98.77
AmIII	85.9	85.92	90.84	98.66
AmIV	81.86	81.87	83.52	83.18	99.94
AmV	93.73	94.42	87.65	85.88	81.87	98.97
AmVI	81.67	81.67	83.39	83.15	93.92	81.66	98.95

## Sheet: Table 3 - 16S
Summarized results of Figure 2B: Averaged 16S rRNA identity between phylogroups
	AmIa	AmIb	AmII	AmIII	AmIV	AmV	AmVI
AmIa	99.98
AmIb	99.9	99.94
AmII	99.18	99.13	99.96
AmIII	99.01	98.93	99.58	100
AmIV	98.15	98.18	98.14	97.93	100
AmV	99.73	99.69	99.31	99	98.13	100
AmVI	98.55	98.58	98.47	98.13	99.53	98.53	100

## Sheet: Table 4 - FAME
	A. muciniphila						AmV		A. massiliensis			A. biwaensis			AmVI
	Akk0096	Akk0200	BAA-835	Akk0880	Akk1616	Akk1576	MmAkk2	MmAkk3	Akk2190	Akk2000	Akk0580	Akk0196	AE09	Akk2750	AE01	RCC-12PD
C13:0	0	0	0	0	0	0.198699	0	0	0	0	0	0.0877469	0.0745827	0	0.0621533	0
C14:0	0.421431	0.440209	0.353115	0.221138	0.412976	0.667115	0.659731	0.626152	0.210054	0	0	0.402898	0.807601	0.618616	0.52369	0.314345
C16:0	5.44029	9.13141	6.989	2.08683	9.33764	1.94014	7.07051	7.21591	3.32286	2.43826	2.47269	2.48959	3.51444	7.78597	3.12592	3.10112
C17:0	2.36094	2.45138	2.65499	2.04603	3.26393	0.875592	2.75987	3.21584	1.03016	1.39129	1.42746	1.14965	1.19438	2.94738	0.868404	1.09947
C18:0	9.85373	13.462	12.7648	1.1403	15.6079	0.678391	8.03929	7.0101	3.99923	3.25582	3.88014	1.39877	1.64489	11.2511	1.68637	1.87479
C19:0	0.227767	0.308447	0.342494	0.161298	0.361663	0	0	0.333507	0	0	0	0.180252	0.0850892	0.421961	0.0969082	0.205643
C20:0	0	0	0	0	0	0	0	0	0	0	0	0.157611	0.0785422	0	0.0867363	0.102966
C13:1	0	0	0	0	0	0	0	0	0.289058	0.295316	0	0	0.125413	0.272762	0.103291	0
C18:1 w9c	3.15958	3.26067	3.17762	0.708679	3.64861	0.544069	2.23925	2.21132	1.60415	1.36332	2.10661	0.88991	1.24866	3.14875	0.948532	1.15174
C20:4 w6,9,12,15c	0.432928	0.48437	0.570417	0	0.590853	0	0.36977	0.334745	0.299612	0.276009	0.34047	0.0930086	0.0757358	0.49044	0.0707952	0.0911239
C13:0 anteiso	0	0	0	0	0	0	0	0	0	0	0	0.117093	0	0.162707	0.134731	0.0985858
C14:0 iso	3.8525	2.26119	2.90953	3.64938	4.26176	5.60219	6.82504	3.86165	0.904601	1.02649	1.48512	2.45565	7.38406	3.2702	2.64674	1.67323
C15:0 anteiso	65.4968	58.8766	60.7062	81.1902	51.4933	82.3167	59.6489	60.8593	82.0882	84.3872	82.6471	84.5794	74.9861	60.8812	83.3866	82.9021
C15:0 iso	1.43698	1.36753	1.15434	1.7778	2.15166	2.46237	2.32159	1.83951	0.368365	0.346873	0.513136	1.17898	1.37773	0.8367	1.926	1.39183
C16:0 iso	2.30291	2.27493	2.66681	3.30273	3.76768	2.12536	5.1567	4.18106	0.697208	0.676556	0.92732	1.04604	3.59259	1.57574	0.963043	1.18567
C17:0 anteiso	1.96694	3.38846	2.85222	2.59602	2.49768	1.75322	2.10274	4.84906	3.11854	2.85267	2.14415	2.19461	2.24859	2.06247	2.06397	3.25678
C17:0 iso	0.299472	0.436505	0.375221	0.344172	0.592637	0.136017	0.478569	0.5095	0.144397	0.152848	0	0.185291	0.182072	0.380522	0.166513	0.235172
C18:0 iso	0	0.220264	0.189316	0.126812	0.232585	0	0	0.421328	0	0	0	0.102836	0.142627	0.246432	0.0724885	0.103291
C19:0 anteiso	0	0	0	0	0	0	0	0	0	0	0	0	0	0	0	0.0497654
C15:0 2OH	0	0	0.173608	0.255472	0	0.189454	0	0	0	0	0	0.156153	0.107766	0	0.117789	0.106439
C16:0 3OH	0	0	0	0.0913243	0	0	0	0	0	0	0	0.093963	0.0862229	0	0.0865409	0.0717546

## Sheet: Table 5 - API
	A. muciniphila						AmV		A. massiliensis			A. biwaensis				AmVI
	Akk0096	Akk0200	BAA-835	Akk0880	Akk1616	Akk1576	MmAkk2	MmAkk3	Akk2190	Akk2000	Akk0580	Akk0490	Akk0196	AE09	Akk2750	AE01
Indole formation	-	-	-	-	-	-	-	-	-	-	-	-	-	-	-	-
urease	-	-	-	-	-	-	-	-	-	-	-	-	-	-	-	-
glucose	+	+	+	+	+	+	+	+	+	+	+	+	+	+	+	+
mannitol	-	-	-	+	-	-	-	-	-	-	-	+	-	-	-	-
lactose	+	+	+	+	+	+	+	+	+	+	+	+	+	+	+	+
saccharose	-	-	-	-	-	-	-	-	-	-	-	-	-	-	-	-
maltose	+	-	-	+	-	-	+	+	+	+	-	+	+	-	-	-
salicin	-	-	-	-	-	-	-	-	-	-	-	-	-	-	-	-
xylose	-	-	-	-	-	-	-	-	-	-	-	-	-	-	-	-
arabinose	-	-	-	-	-	-	-	-	-	-	-	-	-	-	-	-
gelatin hydrolysis	-	-	-	-	-	-	-	-	-	-	-	-	-	-	-	-
esculin	-	-	-	-	-	-	-	-	-	-	-	-	-	-	-	-
glycerol	-	-	-	-	-	-	-	-	-	-	-	-	-	-	-	-
cellobiose	-	-	-	-	-	-	-	-	-	-	-	-	-	-	-	-
mannose	+	-	-	+	-	+	+	+	-	-	+	+	+	+	+	-
melezitose	-	-	-	-	-	-	-	-	-	-	-	-	-	-	-	-
raffinose	-	-	-	-	-	-	-	-	-	-	-	-	-	-	-	-
sorbitol	-	-	-	-	-	-	-	-	-	-	-	-	-	-	-	-
rhamnose	-	-	-	-	-	-	-	-	-	-	-	-	-	-	-	-
trehalose	-	-	-	-	-	-	-	-	-	-	-	-	-	-	-	-
catalase	+	-	+	+	+	+	+	+	+	+	+	-	-	-	+	-
